# Supplementary material for: A Hemin–Graphene Nanocomposite-Based Aptasensor for Ultrasensitive Colorimetric Quantification of Leukaemia Cells Using Magnetic Enrichment
Source: Biosensors (Basel). 2022 Nov 23;12(12):1070. doi: 10.3390/bios12121070 (PMC9776134; doi:10.3390/bios12121070)
Supplement: Supplementary file 1 [file biosensors-12-01070-s001.zip]

Archive with 1 entries (1 files):
- biosensors-2005394-supplementary.pdf
